# Supplementary material for: YB1 dephosphorylation attenuates atherosclerosis by promoting CCL2 mRNA decay
Source: Front Cardiovasc Med. 2022 Aug 4;9:945557. doi: 10.3389/fcvm.2022.945557 (PMC9386362; doi:10.3389/fcvm.2022.945557)
Supplement: Supplementary file 3 [file Data_Sheet_3.XLSX]

## Sheet: Source data 
Figure 2	Figure 2b
	YB1(%)	Normal	AS		pYB1(%)	Normal	AS
	1	0.395567	0.642102		1	0.0706618	0.885249
	2	0.280563	1.17762		2	0.0749186	1.09302
	3	0.219555	0.701504		3	0.184132	0.532051
	Figure 2d
	YB1(%)	Normal	AS		pYB1(%)	Normal	AS
	1	0.873027	3.50087		1	0.88085	10.2261
	2	1.75756	3.46936		2	1.27955	9.70433
	3	1.40178	4.21883		3	1.41505	11.0748
Figure 3	Figure 3c
	%
	sapmle	Lv-control	Lv-YB1	Lv-S100A		Lv-GFP	Lv-shYB1
	1	4.18507	16.5167	4.49092		8.17614	2.61059
	2	7.02481	12.6826	8.66857		12.723	2.42127
	3	7.01414	9.57812	4.62042		4.48761	3.20384
	4	7.9287	13.2633	5.54002		5.24391	3.93308
	5	1.46076	11.6298	10.7905		9.52429	2.19049
	6		12.4619	5.38737
	Figure 3d
					lesion-area
	sapmle	Lv-control	Lv-YB1	Lv-S100A		Lv-GFP	Lv-shYB1
	1	6293.84	57249.2	45343.7		3452.26	13174.2
	2	11364.4	107858	17398.7		12967.4	9477.79
	3	12769.6	150302	26725.2		11370.9	16230.8
	4	9926.14	134424	15385.7		32034	24880.8
	5	33811.3	107936	26667.3		33256.2	14051
	6		29708	38360.3
	Figure 3e
	Lv-control	Lv-YB1	Lv-S100A		Lv-GFP	Lv-shYB1
	5814.01	4633.73	4842.63		7170.71	3157.01
	2445.27	5729.26	5460.45		5719.89	5034.17
	5175.81	4633.73	4298.55		2478.99	4894.5
	2306.81	4470.77	3733.95		4412.98	4217.74
	2360.5	3879.06	4470.77		3297.56	4808.21
		4705.68	6375.15
	Figure 3f
	Lv-control	Lv-YB1	Lv-S100A		Lv-GFP	Lv-shYB1
	836.558	1897.25	1121.8		657.256	754.492
	1006.62	797.062	1086.89		1457.99	630.012
	851.032	980.234	968.98		1176.7	1168.81
	1547.13	1002.84	854.66		1757.08	1184.6
	829.343	836.558	939.134		965.236	579.576
		800.634	954.027
	Figure 3g
	Lv-control	Lv-YB1	Lv-S100A		Lv-GFP	Lv-shYB1
	1247.01	1124.63	1301.48		1319.9	1206.95
	862.31	1061.78	1116.14		1202.54	961.263
	1467.28	1215.79	1154.6		862.31	1409.27
	1029.04	1124.63	1037.18		953.449	1256
	1065.91	1184.99	1111.91		804.247	877.162
		988.878	1329.17
	Figure 3h
	Lv-control	Lv-YB1	Lv-S100A		Lv-GFP	Lv-shYB1
	687.342	635.087	629.841		629.841	492.08
	912.696	836.707	624.59		619.336	1289.16
	661.262	795.825	728.869		676.922	927.79
	749.54	952.87	671.706		754.698	603.55
	897.567	831.61	513.443		713.325	972.865
		744.378	841.799
Figure 4	Figure 4d
	Normal(%)			AS(%)
		16.1646			27.6234
		17.397			31.5589
		17.5604			34.1951
Figure 5	Figure 5a
	Category	CategoryID	GO	Description	PARENT_GO	LogP	Enrichment	Z-score	#TotalGeneInLibrary	#GeneInGO	#GeneInHitList	#GeneInGOAndHitList	%InGO	STDV %InGO	GeneID	Hits	Log(q-value)	GeneList
	GO Biological Processes	19	GO:0006954	inflammatory response	19_GO:0050896 response to stimulus	-17	2.6	10	17921	728	896	94	10	1	24153|24165|24180|24310|24326|24464|24482|24498|24539|24599|24614|24617|24648|24693|24770|24795|24825|24890|24903|24924|24929|25029|25353|25373|25423|25556|25575|25599|25732|25752|29316|29397|29473|29538|29566|29624|29665|56083|59301|60665|64171|64195|64566|64678|81509|81517|81638|81780|81814|84604|85483|89808|89824|116510|116591|116662|116687|117022|117540|155012|170496|171112|171115|245920|2874…	A2m|Ada|Agtr1a|Ace|Ednra|Hp|Igf1|Il6|Lpl|Nos2|Orm1|Serpine1|Serpina1|Ptgs1|Ccl2|Serpina3n|Tf|Esr1|Kng2|Ptn|Ptger3|Calcrl|Spp1|Ahsg|Ctsc|Il1rl1|Scgb1a1|Cd74|Acp5|Cd6|Adora2b|Ccl11|Aoc3|Ccl20|Ggt5|Alox5ap|P2rx7|Tgm2|Ghrl|Cxcl6|Card9|Clec10a|Wnt5a|Tfrc|Bdkrb1|Mdk|Agtr1b|Ccl5|Tmsb4x|Hamp|Ciita|Cx3cl1|Chi3l1|Timp1|Fcgr2a|Ecm1|Dnase1l3|Il1r2|Plscr1|Cfh|Lcn2|Wfdc1|Pde5a|Cxcl10|Cd68|Serpinf1|Ccl7|Ccl12|K…	-13	MyList
	GO Biological Processes	19	GO:0001944	vasculature development	19_GO:0032502 developmental process	-14	2.4	8.9	17921	765	896	91	10	1	24174|24180|24237|24310|24323|24326|24482|24483|24617|24628|24770|24772|24883|24914|24924|24957|24962|25029|25043|25236|25237|25291|25425|25443|25445|25550|25559|25619|25655|29139|29158|29302|29344|29397|29452|29583|50563|50566|54284|56761|56820|58812|58946|58965|59112|59301|59325|60584|64157|64373|64566|64637|79240|79252|81517|81638|81641|81679|81686|81780|83476|83781|84050|89805|89808|89824|114…	Adra2b|Agtr1a|C6|Ace|Edn1|Ednra|Igf1|Igf2|Serpine1|Pdgfb|Ccl2|Cxcl12|Wt1|Lox|Ptn|Glul|Cth|Calcrl|Eln|Gpc3|Acvrl1|Anxa3|Ctsh|Fgf10|Fosl1|Slc1a1|Abcc8|Plau|Gja4|Dcn|Fbln5|Itgb3|Zfp36l1|Ccl11|Epas1|Pecam1|Gja5|Grem1|Pitx2|Notch3|Ramp3|Apln|Robo1|Ramp1|Hand1|Ghrl|Ereg|Lif|Ddah1|Rhob|Wnt5a|Hand2|Nr4a1|Adamts1|Mdk|Agtr1b|Anpep|Jup|Mmp2|Ccl5|Ccn1|Lgals3|Enpp2|Angpt2|Cx3cl1|Chi3l1|Gbx2|Ecm1|Aldh1a2|Cfh|C…	-10	MyList
	GO Biological Processes	19	GO:0001568	blood vessel development	19_GO:0032502 developmental process	-14	2.4	8.8	17921	728	896	87	9.7	0.99	24174|24180|24237|24310|24323|24326|24483|24617|24628|24770|24772|24883|24914|24924|24957|25029|25043|25236|25237|25291|25425|25443|25445|25550|25559|25619|25655|29139|29158|29302|29344|29397|29452|29583|50563|50566|54284|56761|56820|58812|58946|58965|59112|59301|59325|60584|64157|64373|64566|64637|79240|79252|81517|81638|81641|81679|81686|81780|83476|83781|84050|89805|89808|89824|114500|116662|1…	Adra2b|Agtr1a|C6|Ace|Edn1|Ednra|Igf2|Serpine1|Pdgfb|Ccl2|Cxcl12|Wt1|Lox|Ptn|Glul|Calcrl|Eln|Gpc3|Acvrl1|Anxa3|Ctsh|Fgf10|Fosl1|Slc1a1|Abcc8|Plau|Gja4|Dcn|Fbln5|Itgb3|Zfp36l1|Ccl11|Epas1|Pecam1|Gja5|Grem1|Pitx2|Notch3|Ramp3|Apln|Robo1|Ramp1|Hand1|Ghrl|Ereg|Lif|Ddah1|Rhob|Wnt5a|Hand2|Nr4a1|Adamts1|Mdk|Agtr1b|Anpep|Jup|Mmp2|Ccl5|Ccn1|Lgals3|Enpp2|Angpt2|Cx3cl1|Chi3l1|Gbx2|Ecm1|Aldh1a2|Cfh|Cxcl10|Fox…	-9.8	MyList
	GO Biological Processes	19	GO:0001525	angiogenesis	19_GO:0032502 developmental process	-13	2.7	8.9	17921	522	896	70	7.8	0.9	24174|24180|24237|24310|24323|24326|24483|24617|24770|24772|24924|24957|25029|25237|25291|25425|25443|25559|25619|29139|29158|29302|29397|29452|29583|50563|50566|54284|56761|56820|58812|58946|58965|59112|59301|59325|60584|64157|64373|64566|64637|79240|79252|81517|81641|81679|81686|81780|83476|83781|84050|89805|89808|89824|114500|116662|155012|245920|287526|287562|290905|293118|296789|360457|36073…	Adra2b|Agtr1a|C6|Ace|Edn1|Ednra|Igf2|Serpine1|Ccl2|Cxcl12|Ptn|Glul|Calcrl|Acvrl1|Anxa3|Ctsh|Fgf10|Abcc8|Plau|Dcn|Fbln5|Itgb3|Ccl11|Epas1|Pecam1|Gja5|Grem1|Pitx2|Notch3|Ramp3|Apln|Robo1|Ramp1|Hand1|Ghrl|Ereg|Lif|Ddah1|Rhob|Wnt5a|Hand2|Nr4a1|Adamts1|Mdk|Anpep|Jup|Mmp2|Ccl5|Ccn1|Lgals3|Enpp2|Angpt2|Cx3cl1|Chi3l1|Gbx2|Ecm1|Cfh|Cxcl10|Serpinf1|Ccl12|Col4a1|Prcp|Sema3e|Vegfd|Tbx1|Creb3l1|Tspan12|Adm2|T…	-9.8	MyList
	GO Biological Processes	19	GO:0009611	response to wounding	19_GO:0050896 response to stimulus	-13	2.5	8.8	17921	633	896	79	8.8	0.95	24153|24174|24482|24483|24498|24577|24586|24599|24617|24628|24770|24903|24914|24924|24929|25040|25099|25237|25265|25353|25443|25550|25559|25619|29139|29161|29276|29302|29344|29431|29483|29538|29583|54237|56761|58935|60325|64195|64467|64507|64566|81517|81686|83476|83580|84492|89808|112400|114107|116510|140868|155012|155696|170568|171112|246294|282582|286926|287545|288001|292844|293118|295703|30124…	A2m|Adra2b|Igf1|Igf2|Il6|Myc|Ncam1|Nos2|Serpine1|Pdgfb|Ccl2|Kng2|Lox|Ptn|Ptger3|Gip|Foxa2|Acvrl1|P2ry1|Spp1|Fgf10|Slc1a1|Abcc8|Plau|Dcn|Cav3|Csrp1|Itgb3|Zfp36l1|Pak1|Slc1a3|Ccl20|Pecam1|Cdk1|Notch3|Gas6|Serpinb2|Clec10a|Entpd2|Fmod|Wnt5a|Mdk|Mmp2|Ccn1|Thbd|Tec|Cx3cl1|Nrg1|Kremen1|Timp1|Fabp5|Cfh|Dcbld2|Dmbt1|Wfdc1|Optn|Wnt5b|Tfpi2|Sarm1|Kng1|Siglec10|Prcp|Serping1|Ptk7|Enpp4|Rtn4rl1|Scarf1|H19|Fb…	-9.8	MyList
	GO Biological Processes	19	GO:0002237	response to molecule of bacterial origin	19_GO:0044419 biological process involved in interspecies interaction between organisms	-13	2.6	8.9	17921	537	896	71	7.9	0.9	24310|24323|24326|24464|24482|24484|24498|24586|24599|24614|24617|24627|24648|24770|24795|24929|25408|25443|25472|25557|25559|25575|25586|25619|25732|25750|25752|29139|29237|29452|29538|29566|29665|60665|64036|64171|64467|64566|79240|81509|81780|83580|84403|84604|89808|117540|155012|170496|170568|171081|171115|171341|171569|245920|287435|289211|289337|289399|292661|293294|294257|313210|314004|314…	Ace|Edn1|Ednra|Hp|Igf1|Igfbp3|Il6|Ncam1|Nos2|Orm1|Serpine1|Pde4d|Serpina1|Ccl2|Serpina3n|Ptger3|Cd80|Fgf10|Kcnj8|Star|Abcc8|Scgb1a1|Alpl|Plau|Acp5|Maob|Cd6|Dcn|Penk|Epas1|Ccl20|Ggt5|P2rx7|Cxcl6|Cd55|Card9|Entpd2|Wnt5a|Nr4a1|Bdkrb1|Ccl5|Thbd|Gjb6|Hamp|Cx3cl1|Plscr1|Cfh|Lcn2|Dmbt1|Csf2rb|Pde5a|Mgst1|Spon2|Cxcl10|Cd68|Fcgr2b|Tlr5|Inava|Ptgir|Trim6|Cfb|Abca1|Cmpk2|Fos|Mapkapk3|Wfdc21|Il1f10|Gjb2|Cps1…	-9.8	MyList
	GO Biological Processes	19	GO:0031960	response to corticosteroid	19_GO:0050896 response to stimulus	-13	3.1	9	17921	331	896	52	5.8	0.78	24153|24177|24180|24310|24323|24406|24464|24470|24482|24498|24599|24614|24617|24693|24770|24795|25043|25107|25122|25291|25333|25445|25557|25575|25586|25662|25750|29344|29517|29632|29717|59266|64041|64317|64566|81517|81638|81780|81801|140942|171516|287526|294270|309122|309621|313729|314322|360348|394266|497840|688605|100360880	A2m|Afp|Agtr1a|Ace|Edn1|Grik4|Hp|Hsd3b5|Igf1|Il6|Nos2|Orm1|Serpine1|Ptgs1|Ccl2|Serpina3n|Eln|Avpr1a|Scnn1a|Anxa3|Mgp|Fosl1|Star|Scgb1a1|Alpl|Igfbp2|Maob|Zfp36l1|Sgk1|Hsd3b2|Cacna1g|Hcn4|Birc5|Gpx3|Wnt5a|Mdk|Agtr1b|Ccl5|Stc1|Ddit4|Akr1c3|Serpinf1|RT1-Db1|H19|RT1-Ba|Errfi1|Fos|Hsd3b1|Gjb2|Cps1|Ccl1|Fosb	-9.3	MyList
	GO Biological Processes	19	GO:0048514	blood vessel morphogenesis	19_GO:0032502 developmental process	-13	2.5	8.5	17921	628	896	77	8.6	0.94	24174|24180|24237|24310|24323|24326|24483|24617|24628|24770|24772|24883|24914|24924|24957|25029|25237|25291|25425|25443|25550|25559|25619|29139|29158|29302|29344|29397|29452|29583|50563|50566|54284|56761|56820|58812|58946|58965|59112|59301|59325|60584|64157|64373|64566|64637|79240|79252|81517|81641|81679|81686|81780|83476|83781|84050|89805|89808|89824|114500|116662|155012|245920|287469|287526|287…	Adra2b|Agtr1a|C6|Ace|Edn1|Ednra|Igf2|Serpine1|Pdgfb|Ccl2|Cxcl12|Wt1|Lox|Ptn|Glul|Calcrl|Acvrl1|Anxa3|Ctsh|Fgf10|Slc1a1|Abcc8|Plau|Dcn|Fbln5|Itgb3|Zfp36l1|Ccl11|Epas1|Pecam1|Gja5|Grem1|Pitx2|Notch3|Ramp3|Apln|Robo1|Ramp1|Hand1|Ghrl|Ereg|Lif|Ddah1|Rhob|Wnt5a|Hand2|Nr4a1|Adamts1|Mdk|Anpep|Jup|Mmp2|Ccl5|Ccn1|Lgals3|Enpp2|Angpt2|Cx3cl1|Chi3l1|Gbx2|Ecm1|Cfh|Cxcl10|Foxn1|Serpinf1|Ccl12|Col4a1|Prcp|Sema3…	-9.3	MyList
	GO Biological Processes	19	GO:0032496	response to lipopolysaccharide	19_GO:0044419 biological process involved in interspecies interaction between organisms	-12	2.6	8.4	17921	519	896	67	7.5	0.88	24310|24323|24326|24464|24482|24484|24498|24599|24614|24617|24627|24648|24770|24795|24929|25408|25443|25472|25557|25559|25575|25586|25619|25732|25750|25752|29139|29237|29452|29538|29566|29665|60665|64036|64467|64566|79240|81509|81780|83580|84403|84604|89808|117540|155012|170496|171081|171115|171341|171569|245920|287435|289211|289337|292661|293294|294257|313210|314004|314322|315994|360228|362077|3…	Ace|Edn1|Ednra|Hp|Igf1|Igfbp3|Il6|Nos2|Orm1|Serpine1|Pde4d|Serpina1|Ccl2|Serpina3n|Ptger3|Cd80|Fgf10|Kcnj8|Star|Abcc8|Scgb1a1|Alpl|Plau|Acp5|Maob|Cd6|Dcn|Penk|Epas1|Ccl20|Ggt5|P2rx7|Cxcl6|Cd55|Entpd2|Wnt5a|Nr4a1|Bdkrb1|Ccl5|Thbd|Gjb6|Hamp|Cx3cl1|Plscr1|Cfh|Lcn2|Csf2rb|Pde5a|Mgst1|Spon2|Cxcl10|Cd68|Fcgr2b|Tlr5|Ptgir|Trim6|Cfb|Abca1|Cmpk2|Fos|Mapkapk3|Wfdc21|Il1f10|Gjb2|Cps1|Cxcl13|Il36g	-8.8	MyList
	GO Biological Processes	19	GO:0051384	response to glucocorticoid	19_GO:0050896 response to stimulus	-12	3.2	8.7	17921	303	896	48	5.4	0.75	24153|24177|24180|24310|24323|24464|24470|24482|24498|24599|24614|24617|24693|24770|24795|25043|25107|25291|25333|25445|25557|25575|25586|25662|25750|29344|29517|29632|29717|64041|64317|64566|81517|81638|81780|81801|140942|287526|294270|309122|309621|313729|314322|360348|394266|497840|688605|100360880	A2m|Afp|Agtr1a|Ace|Edn1|Hp|Hsd3b5|Igf1|Il6|Nos2|Orm1|Serpine1|Ptgs1|Ccl2|Serpina3n|Eln|Avpr1a|Anxa3|Mgp|Fosl1|Star|Scgb1a1|Alpl|Igfbp2|Maob|Zfp36l1|Sgk1|Hsd3b2|Cacna1g|Birc5|Gpx3|Wnt5a|Mdk|Agtr1b|Ccl5|Stc1|Ddit4|Serpinf1|RT1-Db1|H19|RT1-Ba|Errfi1|Fos|Hsd3b1|Gjb2|Cps1|Ccl1|Fosb	-8.7	MyList
	GO Biological Processes	19	GO:0003013	circulatory system process	19_GO:0032501 multicellular organismal process	-12	2.5	8.2	17921	565	896	70	7.8	0.9	24165|24174|24180|24310|24323|24326|24377|24599|24603|24627|24628|24693|24831|24837|24903|24929|25107|25118|25122|25237|25265|25339|25472|25546|25550|25553|25559|25560|29161|29209|29316|29452|29473|29712|29717|29751|50563|56820|58812|58935|58971|59266|59301|64157|65195|81509|81638|81641|81679|81686|81801|84583|89808|89843|94338|114862|117269|140868|171115|288001|292657|293118|303382|305941|308899…	Ada|Adra2b|Agtr1a|Ace|Edn1|Ednra|G6pd|Nos2|Npr1|Pde4d|Pdgfb|Ptgs1|Thrb|Tnnt2|Kng2|Ptger3|Avpr1a|Itga1|Scnn1a|Acvrl1|P2ry1|Npr3|Kcnj8|Shox2|Slc1a1|Slc6a4|Abcc8|Abcc9|Cav3|Casq2|Adora2b|Epas1|Aoc3|Kcnj2|Cacna1g|Sema3a|Gja5|Ramp3|Apln|Gas6|Fxyd1|Hcn4|Ghrl|Ddah1|Kcnd3|Bdkrb1|Agtr1b|Anpep|Jup|Mmp2|Stc1|Rgs2|Cx3cl1|Cxadr|Smpd3|Cacna1h|Rps6ka2|Fabp5|Pde5a|Kng1|Slc1a5|Prcp|Rasl10b|Sgcg|Irag1|Fli1|Popdc2|…	-8.5	MyList
	GO Biological Processes	19	GO:0008015	blood circulation	19_GO:0032501 multicellular organismal process	-11	2.5	8.1	17921	536	896	67	7.5	0.88	24165|24174|24180|24310|24323|24326|24377|24599|24603|24627|24628|24693|24831|24837|24903|24929|25107|25118|25122|25237|25265|25339|25472|25546|25550|25553|25559|25560|29161|29209|29316|29452|29473|29712|29717|29751|50563|58812|58935|58971|59266|59301|64157|65195|81509|81638|81641|81679|81686|81801|84583|89808|89843|94338|114862|117269|171115|288001|293118|303382|305941|308899|315532|360718|36560…	Ada|Adra2b|Agtr1a|Ace|Edn1|Ednra|G6pd|Nos2|Npr1|Pde4d|Pdgfb|Ptgs1|Thrb|Tnnt2|Kng2|Ptger3|Avpr1a|Itga1|Scnn1a|Acvrl1|P2ry1|Npr3|Kcnj8|Shox2|Slc1a1|Slc6a4|Abcc8|Abcc9|Cav3|Casq2|Adora2b|Epas1|Aoc3|Kcnj2|Cacna1g|Sema3a|Gja5|Apln|Gas6|Fxyd1|Hcn4|Ghrl|Ddah1|Kcnd3|Bdkrb1|Agtr1b|Anpep|Jup|Mmp2|Stc1|Rgs2|Cx3cl1|Cxadr|Smpd3|Cacna1h|Rps6ka2|Pde5a|Kng1|Prcp|Rasl10b|Sgcg|Irag1|Fli1|Popdc2|Bves|Adm2|Cps1	-8.2	MyList
	GO Biological Processes	19	GO:0045087	innate immune response	19_GO:0044419 biological process involved in interspecies interaction between organisms	-11	2.3	7.9	17921	679	896	78	8.7	0.94	24153|24231|24237|24323|24483|24575|24577|24599|24770|24795|25109|25110|25557|25599|29397|29538|29583|58917|59325|64023|64171|64566|64702|65190|81686|81780|83781|85483|89808|117540|155012|170496|170512|171059|171528|171569|192281|245920|246239|246268|266764|286918|287545|287561|287562|287722|289337|289399|291091|293294|293624|294257|294270|295703|299857|303530|303653|304507|304545|304988|306722|3…	A2m|C2|C6|Edn1|Igf2|Mx1|Myc|Nos2|Ccl2|Serpina3n|Cd1d1|Klrd1|Star|Cd74|Ccl11|Ccl20|Pecam1|Hpx|Ereg|Masp1|Card9|Wnt5a|Trim17|Rsad2|Mmp2|Ccl5|Lgals3|Ciita|Cx3cl1|Plscr1|Cfh|Lcn2|Ifi27|Wfdc18|Gzmb|Spon2|Oas1a|Cxcl10|Slc15a3|Oas1b|Tbkbp1|Mx2|Sarm1|Ccl7|Ccl12|Tmem106a|Tlr5|Inava|Serpinb1a|Trim6|Irf7|Cfb|RT1-Db1|Serping1|Shmt2|Krt16|Cdc42ep4|Oas1i|Oasl|Mnda|Dapk1|Trim39|RT1-Ba|Myo1f|Wfdc21|Nlrp1a|Fes|Gb…	-8.2	MyList
	GO Biological Processes	19	GO:0030335	positive regulation of cell migration	19_GO:0040011 locomotion	-11	2.4	7.8	17921	588	896	70	7.8	0.9	24323|24326|24482|24483|24577|24617|24627|24628|24770|24772|24924|24929|25154|25285|25291|25425|25443|25599|25619|25732|29302|29316|29397|29431|29433|29473|29538|29583|29745|29751|58853|58935|64373|64566|79252|79429|80850|81509|81517|81686|81737|81780|81814|83476|83781|84050|89808|113955|116744|170496|192362|245920|282582|287561|287562|296789|300799|306860|314654|315191|360457|362937|363142|44544…	Edn1|Ednra|Igf1|Igf2|Myc|Serpine1|Pde4d|Pdgfb|Ccl2|Cxcl12|Ptn|Ptger3|Pgr|Igfbp5|Anxa3|Ctsh|Fgf10|Cd74|Plau|Acp5|Itgb3|Adora2b|Ccl11|Pak1|Pak3|Aoc3|Ccl20|Pecam1|Sema4f|Sema3a|Nr4a3|Gas6|Rhob|Wnt5a|Adamts1|Pdgfc|Gng2|Bdkrb1|Mdk|Mmp2|Ntf3|Ccl5|Tmsb4x|Ccn1|Lgals3|Enpp2|Cx3cl1|Gpnmb|Lpar1|Lcn2|Lamc2|Cxcl10|Wnt5b|Ccl7|Ccl12|Sema3e|Dapk2|Gcnt2|Myo1f|Fbln1|Vegfd|Fam83h|Sema3b|Thbs1|Cxcl13|Il34|Synpo2|Epb…	-7.8	MyList
	GO Biological Processes	19	GO:0006935	chemotaxis	19_GO:0040011 locomotion	-11	2.4	7.8	17921	603	896	71	7.9	0.9	24180|24323|24326|24566|24586|24617|24627|24628|24770|24772|24914|24924|25118|25197|25353|25356|25443|25599|29302|29397|29538|29745|29751|50566|56761|58853|58935|58946|60665|64566|79240|79559|81517|81737|81780|81814|83476|83781|84050|89805|89808|89830|89843|112400|114500|116591|116683|116744|192362|245920|287561|287562|296789|299236|300799|303311|307251|311024|316539|360457|361597|361833|362049|3…	Agtr1a|Edn1|Ednra|Mst1|Ncam1|Serpine1|Pde4d|Pdgfb|Ccl2|Cxcl12|Lox|Ptn|Itga1|St6gal1|Spp1|Cntn2|Fgf10|Cd74|Itgb3|Ccl11|Ccl20|Sema4f|Sema3a|Grem1|Notch3|Nr4a3|Gas6|Robo1|Cxcl6|Wnt5a|Nr4a1|Alcam|Mdk|Ntf3|Ccl5|Tmsb4x|Ccn1|Lgals3|Enpp2|Angpt2|Cx3cl1|Ptch1|Cxadr|Nrg1|Gbx2|Fcgr2a|Efna5|Lpar1|Lamc2|Cxcl10|Ccl7|Ccl12|Sema3e|Flrt2|Dapk2|Rtn4rl1|Rnf165|Kif5c|Epha4|Vegfd|Fes|Ank3|Unc5c|Artn|Etv1|Sema3b|Flrt3…	-7.7	MyList
	GO Biological Processes	19	GO:0040017	positive regulation of locomotion	19_GO:0040011 locomotion	-11	2.3	7.7	17921	632	896	73	8.1	0.91	24323|24326|24482|24483|24577|24617|24627|24628|24770|24772|24825|24924|24929|25154|25285|25291|25425|25443|25599|25619|25732|29302|29316|29397|29431|29433|29473|29538|29583|29745|29751|58853|58935|64373|64566|79252|79429|80850|81509|81517|81686|81737|81780|81814|83476|83781|84050|89808|113955|116744|170496|192362|245920|282582|287561|287562|296789|300799|306860|314654|315191|360457|362572|362937…	Edn1|Ednra|Igf1|Igf2|Myc|Serpine1|Pde4d|Pdgfb|Ccl2|Cxcl12|Tf|Ptn|Ptger3|Pgr|Igfbp5|Anxa3|Ctsh|Fgf10|Cd74|Plau|Acp5|Itgb3|Adora2b|Ccl11|Pak1|Pak3|Aoc3|Ccl20|Pecam1|Sema4f|Sema3a|Nr4a3|Gas6|Rhob|Wnt5a|Adamts1|Pdgfc|Gng2|Bdkrb1|Mdk|Mmp2|Ntf3|Ccl5|Tmsb4x|Ccn1|Lgals3|Enpp2|Cx3cl1|Gpnmb|Lpar1|Lcn2|Lamc2|Cxcl10|Wnt5b|Ccl7|Ccl12|Sema3e|Dapk2|Gcnt2|Myo1f|Fbln1|Vegfd|Artn|Fam83h|Sema3b|Bves|Thbs1|Cxcl13|Il…	-7.7	MyList
	GO Biological Processes	19	GO:0042330	taxis	19_GO:0040011 locomotion	-11	2.3	7.7	17921	608	896	71	7.9	0.9	24180|24323|24326|24566|24586|24617|24627|24628|24770|24772|24914|24924|25118|25197|25353|25356|25443|25599|29302|29397|29538|29745|29751|50566|56761|58853|58935|58946|60665|64566|79240|79559|81517|81737|81780|81814|83476|83781|84050|89805|89808|89830|89843|112400|114500|116591|116683|116744|192362|245920|287561|287562|296789|299236|300799|303311|307251|311024|316539|360457|361597|361833|362049|3…	Agtr1a|Edn1|Ednra|Mst1|Ncam1|Serpine1|Pde4d|Pdgfb|Ccl2|Cxcl12|Lox|Ptn|Itga1|St6gal1|Spp1|Cntn2|Fgf10|Cd74|Itgb3|Ccl11|Ccl20|Sema4f|Sema3a|Grem1|Notch3|Nr4a3|Gas6|Robo1|Cxcl6|Wnt5a|Nr4a1|Alcam|Mdk|Ntf3|Ccl5|Tmsb4x|Ccn1|Lgals3|Enpp2|Angpt2|Cx3cl1|Ptch1|Cxadr|Nrg1|Gbx2|Fcgr2a|Efna5|Lpar1|Lamc2|Cxcl10|Ccl7|Ccl12|Sema3e|Flrt2|Dapk2|Rtn4rl1|Rnf165|Kif5c|Epha4|Vegfd|Fes|Ank3|Unc5c|Artn|Etv1|Sema3b|Flrt3…	-7.6	MyList
	GO Biological Processes	19	GO:0002009	morphogenesis of an epithelium	19_GO:0032502 developmental process	-11	2.4	7.7	17921	584	896	69	7.7	0.89	24180|24323|24326|24482|24498|24566|24577|24628|24772|24883|24890|25099|25154|25236|25237|25285|25333|25425|25443|29161|29397|29431|29751|50566|54284|56083|58834|58946|59112|60584|64373|64566|64637|64826|81517|81638|81686|83476|89830|114500|116466|116676|170496|171458|245920|266603|287469|287702|288154|290905|291023|294809|295691|296789|298878|301242|303530|306657|308582|316526|316539|360625|3607…	Agtr1a|Edn1|Ednra|Igf1|Il6|Mst1|Myc|Pdgfb|Cxcl12|Wt1|Esr1|Foxa2|Pgr|Gpc3|Acvrl1|Igfbp5|Mgp|Ctsh|Fgf10|Cav3|Ccl11|Pak1|Sema3a|Grem1|Pitx2|Tgm2|Dlc1|Robo1|Hand1|Lif|Rhob|Wnt5a|Hand2|Foxq1|Mdk|Agtr1b|Mmp2|Ccn1|Ptch1|Gbx2|Wnt2b|Aldh1a2|Lcn2|Ipmk|Cxcl10|Aldh1a3|Foxn1|Krt17|Hoxd13|Col4a1|Id4|Adamts12|Frzb|Sema3e|Osr1|Ptk7|Krt16|Irx2|Tead2|Wnt6|Epha4|Krt12|Tbx1|Tmeff2|Nkd1|Flrt3|Kb15|Nrarp|Sapcd2	-7.6	MyList
	GO Biological Processes	19	GO:2000147	positive regulation of cell motility	19_GO:0040011 locomotion	-11	2.3	7.6	17921	613	896	71	7.9	0.9	24323|24326|24482|24483|24577|24617|24627|24628|24770|24772|24825|24924|24929|25154|25285|25291|25425|25443|25599|25619|25732|29302|29316|29397|29431|29433|29473|29538|29583|29745|29751|58853|58935|64373|64566|79252|79429|80850|81509|81517|81686|81737|81780|81814|83476|83781|84050|89808|113955|116744|170496|192362|245920|282582|287561|287562|296789|300799|306860|314654|315191|360457|362937|363142…	Edn1|Ednra|Igf1|Igf2|Myc|Serpine1|Pde4d|Pdgfb|Ccl2|Cxcl12|Tf|Ptn|Ptger3|Pgr|Igfbp5|Anxa3|Ctsh|Fgf10|Cd74|Plau|Acp5|Itgb3|Adora2b|Ccl11|Pak1|Pak3|Aoc3|Ccl20|Pecam1|Sema4f|Sema3a|Nr4a3|Gas6|Rhob|Wnt5a|Adamts1|Pdgfc|Gng2|Bdkrb1|Mdk|Mmp2|Ntf3|Ccl5|Tmsb4x|Ccn1|Lgals3|Enpp2|Cx3cl1|Gpnmb|Lpar1|Lcn2|Lamc2|Cxcl10|Wnt5b|Ccl7|Ccl12|Sema3e|Dapk2|Gcnt2|Myo1f|Fbln1|Vegfd|Fam83h|Sema3b|Thbs1|Cxcl13|Il34|Synpo2|…	-7.5	MyList
	GO Biological Processes	19	GO:0048729	tissue morphogenesis	19_GO:0032502 developmental process	-10	2.2	7.5	17921	696	896	77	8.6	0.94	24180|24323|24326|24482|24498|24566|24577|24628|24772|24837|24883|24890|25099|25154|25236|25237|25285|25333|25425|25443|25546|29161|29302|29397|29431|29751|50566|54284|56083|58834|58853|58946|59112|60584|64373|64566|64637|64826|81517|81638|81686|81801|83476|89830|112400|114500|116466|116676|170496|171458|245920|266603|287469|287702|288154|290905|291023|294809|295691|296789|298878|301242|303530|30…	Agtr1a|Edn1|Ednra|Igf1|Il6|Mst1|Myc|Pdgfb|Cxcl12|Tnnt2|Wt1|Esr1|Foxa2|Pgr|Gpc3|Acvrl1|Igfbp5|Mgp|Ctsh|Fgf10|Shox2|Cav3|Itgb3|Ccl11|Pak1|Sema3a|Grem1|Pitx2|Tgm2|Dlc1|Nr4a3|Robo1|Hand1|Lif|Rhob|Wnt5a|Hand2|Foxq1|Mdk|Agtr1b|Mmp2|Stc1|Ccn1|Ptch1|Nrg1|Gbx2|Wnt2b|Aldh1a2|Lcn2|Ipmk|Cxcl10|Aldh1a3|Foxn1|Krt17|Hoxd13|Col4a1|Id4|Adamts12|Frzb|Sema3e|Osr1|Ptk7|Krt16|Irx2|Tead2|Wnt6|Epha4|Krt12|Tbx1|Artn|Tme…	-7.4	MyList
	GO Biological Processes	19	GO:0051272	positive regulation of cellular component movement	19_GO:0051179 localization	-10	2.3	7.5	17921	630	896	72	8	0.91	24323|24326|24482|24483|24577|24617|24627|24628|24770|24772|24825|24924|24929|25154|25285|25291|25425|25443|25599|25619|25732|29302|29316|29397|29431|29433|29473|29538|29583|29745|29751|58853|58935|64373|64566|79252|79429|80850|81509|81517|81686|81737|81780|81814|83476|83781|84050|89808|113955|114862|116744|170496|192362|245920|282582|287561|287562|296789|300799|306860|314654|315191|360457|362937…	Edn1|Ednra|Igf1|Igf2|Myc|Serpine1|Pde4d|Pdgfb|Ccl2|Cxcl12|Tf|Ptn|Ptger3|Pgr|Igfbp5|Anxa3|Ctsh|Fgf10|Cd74|Plau|Acp5|Itgb3|Adora2b|Ccl11|Pak1|Pak3|Aoc3|Ccl20|Pecam1|Sema4f|Sema3a|Nr4a3|Gas6|Rhob|Wnt5a|Adamts1|Pdgfc|Gng2|Bdkrb1|Mdk|Mmp2|Ntf3|Ccl5|Tmsb4x|Ccn1|Lgals3|Enpp2|Cx3cl1|Gpnmb|Cacna1h|Lpar1|Lcn2|Lamc2|Cxcl10|Wnt5b|Ccl7|Ccl12|Sema3e|Dapk2|Gcnt2|Myo1f|Fbln1|Vegfd|Fam83h|Sema3b|Thbs1|Cxcl13|Il34…	-7.4	MyList
	GO Biological Processes	19	GO:0050673	epithelial cell proliferation	19_GO:0009987 cellular process	-10	2.5	7.7	17921	466	896	59	6.6	0.83	24180|24326|24482|24483|24484|24498|24566|24577|24599|24628|24770|24772|24890|24903|24924|24957|25154|25236|25237|25285|25443|25619|29302|29316|29344|29397|58812|58853|58946|59301|59325|64041|64566|79240|81517|81771|81780|89830|114587|116660|116662|116676|171112|192203|246060|287526|291091|295965|298878|313729|315039|315323|316129|360737|361303|365299|445442|499745|500464	Agtr1a|Ednra|Igf1|Igf2|Igfbp3|Il6|Mst1|Myc|Nos2|Pdgfb|Ccl2|Cxcl12|Esr1|Kng2|Ptn|Glul|Pgr|Gpc3|Acvrl1|Igfbp5|Fgf10|Plau|Itgb3|Adora2b|Zfp36l1|Ccl11|Apln|Nr4a3|Robo1|Ghrl|Ereg|Birc5|Wnt5a|Nr4a1|Mdk|Rps6ka1|Ccl5|Ptch1|Dlk1|Ptprn|Ecm1|Aldh1a2|Wfdc1|Fap|Cdkn1c|Serpinf1|Serpinb1a|Ehf|Osr1|Errfi1|Osr2|Krt4|Uhrf1|Tbx1|Lims2|Bnc1|Thbs1|Nrarp|Epb41l4b	-7.4	MyList
	GO Biological Processes	19	GO:0042493	response to drug	19_GO:0050896 response to stimulus	-10	2.3	7.5	17921	648	896	73	8.1	0.91	24165|24310|24323|24464|24483|24484|24498|24539|24577|24586|24599|24614|24617|24628|24770|24914|24924|24929|25040|25043|25203|25260|25332|25341|25445|25550|25553|25557|25559|25560|25575|25662|25750|29223|29302|29483|29545|29665|54237|58935|64041|64171|64317|64354|64678|65180|78975|81517|81638|81686|81780|83511|83535|89830|116663|170496|171112|171341|192227|266603|291555|307092|313210|314322|36024…	Ada|Ace|Edn1|Hp|Igf2|Igfbp3|Il6|Lpl|Myc|Ncam1|Nos2|Orm1|Serpine1|Pdgfb|Ccl2|Lox|Ptn|Ptger3|Gip|Eln|Ccnb1|Gstt1|Mgmt|Tnfrsf11b|Fosl1|Slc1a1|Slc6a4|Star|Abcc8|Abcc9|Scgb1a1|Igfbp2|Maob|Ak4|Itgb3|Slc1a3|Uchl1|P2rx7|Cdk1|Gas6|Birc5|Card9|Gpx3|Htr6|Tfrc|Kcnd2|Prkaa2|Mdk|Agtr1b|Mmp2|Ccl5|Slc6a2|Kcnj11|Ptch1|Dusp6|Lcn2|Wfdc1|Mgst1|Ptgr1|Aldh1a3|Atp8b1|Akr1c1|Abca1|Fos|Top2a|Hsd3b1|Traf3ip2|Rpp21|Thbs1|C…	-7.3	MyList
	Reactome Gene Sets	6	R-RNO-381426	Regulation of Insulin-like Growth Factor (IGF) transport and uptake by Insulin-like Growth Factor Binding Proteins (IGFBPs)		-10	4.8	8.8	17921	99	896	24	2.7	0.54	24482|24483|24484|24498|24648|24825|25236|25285|25353|25641|25662|25685|29237|60333|63878|81686|83476|84491|116510|292485|303635|303743|308807|500221	Igf1|Igf2|Igfbp3|Il6|Serpina1|Tf|Gpc3|Igfbp5|Spp1|Igfbp6|Igfbp2|Igfbp1|Penk|Msln|Stc2|Mmp2|Ccn1|Qsox1|Timp1|Fuca2|Fam20a|Notum|Prss23|Eva1a	-7.2	MyList
	GO Biological Processes	19	GO:0042060	wound healing	19_GO:0050896 response to stimulus	-10	2.6	7.5	17921	439	896	56	6.2	0.81	24174|24482|24483|24498|24599|24617|24628|24770|24903|24914|24929|25099|25237|25265|25443|25559|25619|29139|29161|29276|29302|29431|29538|29583|56761|58935|60325|64195|64467|64507|64566|83476|83580|84492|89808|112400|116510|155012|155696|171112|246294|282582|286926|288001|293118|295703|301242|301261|315191|361749|362648|363228|365299|366992|445442|500464	Adra2b|Igf1|Igf2|Il6|Nos2|Serpine1|Pdgfb|Ccl2|Kng2|Lox|Ptger3|Foxa2|Acvrl1|P2ry1|Fgf10|Abcc8|Plau|Dcn|Cav3|Csrp1|Itgb3|Pak1|Ccl20|Pecam1|Notch3|Gas6|Serpinb2|Clec10a|Entpd2|Fmod|Wnt5a|Ccn1|Thbd|Tec|Cx3cl1|Nrg1|Timp1|Cfh|Dcbld2|Wfdc1|Optn|Wnt5b|Tfpi2|Kng1|Prcp|Serping1|Ptk7|Enpp4|Fbln1|Il33|Arhgef19|Tmeff2|Bnc1|Kb15|Thbs1|Epb41l4b	-7.1	MyList
	GO Biological Processes	19	GO:0032103	positive regulation of response to external stimulus	19_GO:0048518 positive regulation of biological process	-9.9	2.6	7.5	17921	428	896	55	6.1	0.8	24310|24323|24326|24498|24539|24617|24628|24770|24772|24924|24929|25110|25423|25443|25556|25599|29316|29473|29624|56083|58917|58935|59301|59325|64171|64566|81517|81686|81737|81780|81814|89808|112400|116591|116744|117540|171115|245920|246294|287561|293294|293624|300799|303313|304545|304988|360457|361749|362050|362572|363058|445442|498335|498951|688605	Ace|Edn1|Ednra|Il6|Lpl|Serpine1|Pdgfb|Ccl2|Cxcl12|Ptn|Ptger3|Klrd1|Ctsc|Fgf10|Il1rl1|Cd74|Adora2b|Aoc3|Alox5ap|Tgm2|Hpx|Gas6|Ghrl|Ereg|Card9|Wnt5a|Mdk|Mmp2|Ntf3|Ccl5|Tmsb4x|Cx3cl1|Nrg1|Fcgr2a|Lpar1|Plscr1|Pde5a|Cxcl10|Optn|Ccl7|Trim6|Irf7|Dapk2|Scarf1|Oasl|Mnda|Vegfd|Il33|Gbp5|Artn|Cadm1|Thbs1|Cxcl13|Il34|Ccl1	-7.1	MyList
	GO Biological Processes	19	GO:0048545	response to steroid hormone	19_GO:0050896 response to stimulus	-9.9	2.4	7.4	17921	516	896	62	6.9	0.85	24153|24177|24180|24310|24323|24406|24464|24470|24482|24498|24599|24614|24617|24693|24770|24795|24890|24914|24924|24929|25043|25107|25122|25154|25291|25333|25353|25445|25557|25575|25586|25662|25672|25750|29344|29431|29517|29632|29717|59266|64041|64317|64566|81517|81638|81780|81801|112400|140942|171516|287526|294270|309122|309621|313729|314322|360348|394266|497840|683626|688605|100360880	A2m|Afp|Agtr1a|Ace|Edn1|Grik4|Hp|Hsd3b5|Igf1|Il6|Nos2|Orm1|Serpine1|Ptgs1|Ccl2|Serpina3n|Esr1|Lox|Ptn|Ptger3|Eln|Avpr1a|Scnn1a|Pgr|Anxa3|Mgp|Spp1|Fosl1|Star|Scgb1a1|Alpl|Igfbp2|Nr3c2|Maob|Zfp36l1|Pak1|Sgk1|Hsd3b2|Cacna1g|Hcn4|Birc5|Gpx3|Wnt5a|Mdk|Agtr1b|Ccl5|Stc1|Nrg1|Ddit4|Akr1c3|Serpinf1|RT1-Db1|H19|RT1-Ba|Errfi1|Fos|Hsd3b1|Gjb2|Cps1|Lbh|Ccl1|Fosb	-7	MyList
	GO Biological Processes	19	GO:0071407	cellular response to organic cyclic compound	19_GO:0050896 response to stimulus	-9.7	2.1	7.1	17921	776	896	81	9	0.96	24180|24310|24323|24482|24484|24498|24577|24599|24614|24617|24627|24628|24649|24770|24795|24825|24883|24890|24924|24929|25043|25122|25154|25203|25247|25265|25285|25332|25353|25541|25550|25553|25557|25586|25619|25672|29209|29237|29344|29431|29433|29483|29517|29583|29665|29717|56083|56820|58853|59266|64354|64637|79252|81636|81638|81679|81686|81780|81801|84050|84604|85483|89830|116683|140942|171516|…	Agtr1a|Ace|Edn1|Igf1|Igfbp3|Il6|Myc|Nos2|Orm1|Serpine1|Pde4d|Pdgfb|Pim1|Ccl2|Serpina3n|Tf|Wt1|Esr1|Ptn|Ptger3|Eln|Scnn1a|Pgr|Ccnb1|Nsg1|P2ry1|Igfbp5|Mgmt|Spp1|Scp2|Slc1a1|Slc6a4|Star|Alpl|Plau|Nr3c2|Casq2|Penk|Zfp36l1|Pak1|Pak3|Slc1a3|Sgk1|Pecam1|P2rx7|Cacna1g|Tgm2|Ramp3|Nr4a3|Hcn4|Htr6|Hand2|Adamts1|Adcy2|Agtr1b|Jup|Mmp2|Ccl5|Stc1|Enpp2|Hamp|Ciita|Ptch1|Efna5|Ddit4|Akr1c3|Serpinf1|Gna14|RT1-Ba|A…	-6.8	MyList
	GO Biological Processes	19	GO:0048771	tissue remodeling	19_GO:0032501 multicellular organismal process	-9.6	3.3	7.8	17921	218	896	36	4	0.66	24268|24482|24498|24599|24825|24924|25043|25237|25285|25341|25353|25373|25443|25647|25732|29175|29302|29452|29665|50563|50566|56083|58935|60584|64195|64576|64637|64678|81517|81686|84604|113955|114587|116510|311437|360737	Cp|Igf1|Il6|Nos2|Tf|Ptn|Eln|Acvrl1|Igfbp5|Tnfrsf11b|Spp1|Ahsg|Fgf10|Il7|Acp5|Ctsk|Itgb3|Epas1|P2rx7|Gja5|Grem1|Tgm2|Gas6|Lif|Clec10a|Ptprv|Hand2|Tfrc|Mdk|Mmp2|Hamp|Gpnmb|Dlk1|Timp1|Rassf2|Tbx1	-6.8	MyList
	GO Biological Processes	19	GO:0050678	regulation of epithelial cell proliferation	19_GO:0050789 regulation of biological process	-9.4	2.6	7.4	17921	392	896	51	5.7	0.77	24180|24326|24482|24483|24498|24566|24577|24628|24770|24772|24890|24903|24924|24957|25154|25236|25237|25443|25619|29302|29316|29344|29397|58812|58853|58946|59301|64041|64566|79240|81517|81780|89830|114587|116660|116662|116676|171112|246060|287526|298878|313729|315039|315323|316129|360737|361303|365299|445442|499745|500464	Agtr1a|Ednra|Igf1|Igf2|Il6|Mst1|Myc|Pdgfb|Ccl2|Cxcl12|Esr1|Kng2|Ptn|Glul|Pgr|Gpc3|Acvrl1|Fgf10|Plau|Itgb3|Adora2b|Zfp36l1|Ccl11|Apln|Nr4a3|Robo1|Ghrl|Birc5|Wnt5a|Nr4a1|Mdk|Ccl5|Ptch1|Dlk1|Ptprn|Ecm1|Aldh1a2|Wfdc1|Cdkn1c|Serpinf1|Osr1|Errfi1|Osr2|Krt4|Uhrf1|Tbx1|Lims2|Bnc1|Thbs1|Nrarp|Epb41l4b	-6.6	MyList
	Figure 5d
	Lv-YB1	Lv-S100A
	1	4.29158
	1	4.86366
	1	5.88228
	Figure 5e
		Lv-S100A				Lv-YB1
	0min	100	100	100		100	100	100
	20min	79.0318	70.6103	83.8944		96.4772	95.1131	83.5331
	40min	56.9214	49.0542	55.17		79.6248	76.7484	70.5318
	60min	38.7024	34.4151	38.6815		69.5805	60.9032	56.4474
	Figure 5f				Figure 5h
	Lv-control	Lv-YB1	Lv-S100A		Lv-control	Lv-YB1	Lv-S100A
	54.6705	149.074	170.302		0.837239	10.2125	0.350728
	113.838	277.008	189.511		1.80521	3.41591	1.48477
	114.646	426.915	163.202		2.13882	4.30095	5.04626
	113.03	173.703	100.126		1.42062	5.69224	5.11013
	49.0396	289.082	131.256		2.44347	10.9682	5.60531
		181.832	128.756			7.73474	2.78422
Figure 6	Figure 6b
	YB1	First	Second	Third
	sample1	1	1	1
	2	0.838438	0.992353	0.996297
	3	0.764795	1.02289	0.955551
	4	0.904839	1.06812	0.943171
	5	0.703568	0.978997	0.899551
	Figure 6c
	pYB1	First	Second	Third
	sample1	1	1	1
	2	1.3473	1.43707	0.942609
	3	0.94567	0.978949	0.634276
	4	0.606303	0.600302	0.447701
	5	0.349235	0.0773415	0.14467
	Figure 6d					Figure 6f
	CCL2	First	Second	Third		HFD	HFD+MK2206
	sample1	1	1	1		4.04174	2.60103
	2	1.14806	0.777955	0.798138		6.0477	1.61034
	3	0.85153	0.685085	0.506325		1.91353	1.1979
	4	0.726569	0.672901	0.334186		3.72668	0.593199
	5	0.602618	0.298973	0.23175		3.61946	1.71584
						6.28542	2.49036
Supplementary Figure 1			Sup.Fig 1b
			%	Lv-control	Lv-YB1	Lv-S100A
				1.50192	4.36762	1.91283
				0.867255	7.16878	1.98729
				1.3793	3.40692	2.61487
				1.82239	3.09755	1.97165
				2.42627	10.5304	3.98442
					7.12695	1.49994
			Sup.Fig 1d
			%	Lv-GFP	Lv-shYB1
				4.67399	1.4064
				3.25515	2.38673
				3.19384	2.29407
				2.31717	2.53929
				2.33515	1.12105
			Sup.Fig 1f
			%	Lv-control	Lv-YB1	Lv-S100A
				1.16988	4.15184	0.961544
				1.35111	1.22633	1.85875
				0.259842	1.6175	1.69695
				0.684416	3.34356	1.05367
				0.96914	2.82054	1.11965
					2.52691	1.00181
			Sup.Fig 1h
			%	Lv-GFP	Lv-shYB1
				2.86329	0.888926
				1.58556	1.01284
				1.25648	0.802417
				1.19201	0.782887
				1.22296	0.888213
